# Supplementary material for: Deformed Mediated Larval Incisor Lobe Development Causes Differing Feeding Behavior between Oriental Armyworm and Fall Armyworm
Source: Insects. 2022 Jun 29;13(7):594. doi: 10.3390/insects13070594 (PMC9320430; doi:10.3390/insects13070594)
Supplement: Supplementary file 1 [file insects-13-00594-s001.zip]

Archive with 1 entries (1 files):
- insects-1752115-supplementary.pdf
